# Supplementary material for: Responding to Bias: Equipping Residents With Tools to Address Microaggressions
Source: MedEdPORTAL. 2024 Aug 6;20:11424. doi: 10.15766/mep_2374-8265.11424 (PMC11300577; doi:10.15766/mep_2374-8265.11424)
Supplement: Supplementary file 1 — Bias Response Toolkit.docxBias Response Workshop.pptxFacilitator Guide.docxPre- and Postworkshop Survey Questions.docx [file mep_2374-8265.11424-s001.zip]

Archive with 5 entries (5 files):
- B. Bias Response Workshop.pptx
- A. Bias Response Toolkit.docx
- D. Pre- and Postworkshop Survey Questions.docx
- C. Facilitator Guide.docx
- _Educational Summary Report_11424.pdf
